# Supplementary material for: Citrate Promotes Nitric Oxide Production during Human Sperm Capacitation
Source: Antioxidants (Basel). 2024 Jul 23;13(8):885. doi: 10.3390/antiox13080885 (PMC11352016; doi:10.3390/antiox13080885)
Supplement: Supplementary file 1 [file antioxidants-13-00885-s001.zip]

Archive with 1 entries (1 files):
- antioxidants-3037138-supplementary.pdf
